# Supplementary material for: Cow-Assisted Interventions in Social Farming: First Results of a Pilot Study
Source: Animals (Basel). 2025 Oct 13;15(20):2957. doi: 10.3390/ani15202957 (PMC12560901; doi:10.3390/ani15202957)
Supplement: Supplementary file 1 [file animals-15-02957-s001.zip]

Archive with 1 entries (1 files):
- animals-3864273-supplementary.xlsx
