# Supplementary material for: Cow-Assisted Interventions in Social Farming: First Results of a Pilot Study
Source: Animals (Basel). 2025 Oct 13;15(20):2957. doi: 10.3390/ani15202957 (PMC12560901; doi:10.3390/ani15202957)
Supplement: Supplementary file 1 [file animals-15-02957-s001.zip › animals-3864273-supplementary.xlsx]

## Sheet: file S1
	File S1	Observation Sheets of Cow-Assisted Therapy
	Observation Sheet 1: EMOTIONAL EXPRESSIONS and RELATIONSHIP WITH OTHERS											Observation Sheet 4: ATTITUDES TOWARDS MILK AND DAIRY PRODUCTS								Observation Sheet 5: ANIMAL WELFARE
	Date: ….......................................................			Type of intervention: ...............................................................................								Date: ….......................................................			Type of intervention: ..............................................................
	Observer: ….................................................											Observer: ….................................................								Date: ….......................................................				Type of intervention: ..............................................................
	Therapy caw: ….................................................											Therapy caw: ….................................................								Veterinarian expert in animal behavior: ….................................................
	Intervention coordinator:…......................................................					Animal co-handler:…......................................................						Intervention coordinator:…......................................................			Animal co-handler:…......................................................					Intervention coordinator:…......................................................
	Start time of observation: …...............................................					End time of observation: …........................................						Start time of observation: …...............................................			End time of observation: …........................................					Start time of observation: …...............................................				End time of observation: …........................................
	Location …...................................................											Location …...................................................								Location …...................................................
	Main Categories	Emotional Expressions: He/She …					Relationship with other participants: He/She …					Main Categories	Attitudes towards milk and dairy products							Main Categories	Stress sign	Inter-specific sociability			Intra-scecific sociability	Tolerance to handling
	Name of partecipant	Shows happiness	Expresses dissgust	Expresses anger	Shows fear	Avoidance	Participates actively	Participates only when asked	Imteracts with others	Does not speak to anyone		Name of partecipant	Nutrients: sugars (1)	Nutrients: fats (1)	Nutrients: proteins (1)	Appreciation of taste (1)	Frequency of consumption (2)	Increase in variety (3)		Name of the cows	Head shaking, ear and tail movement, stepping back	Licking, sniffing, following the handlers	Licking, sniffing, following the staff	Licking, sniffing, accepting food and cuddles from partecipants	Licking, sniffing, and accepting the closeness with other bovines	Accepting to be guided with a halter, to be milked, fed, cleaned, and dressed by the handlers (*)	Accepting to be milked, fed, cleaned, and dressed by the staff (*)	Tolerance to inappropriate handling by participants (**)	Accepting dressings and injections by the veterinarian (*)
		1 2 3 4	1 2 3 4	1 2 3 4	1 2 3 4	1 2 3 4	1 2 3 4	1 2 3 4	1 2 3 4	1 2 3 4			1 2 3 4	1 2 3 4	1 2 3 4	1 2 3 4	1 2 3 4	1 2 3 4			1 2 3 4 5	1 2 3 4 5	1 2 3 4 5	1 2 3 4 5	1 2 3 4 5	1 2 3 4 5	1 2 3 4 5	1 2 3 4 5	1 2 3 4 5
		1 2 3 4	1 2 3 4	1 2 3 4	1 2 3 4	1 2 3 4	1 2 3 4	1 2 3 4	1 2 3 4	1 2 3 4			1 2 3 4	1 2 3 4	1 2 3 4	1 2 3 4	1 2 3 4	1 2 3 4			1 2 3 4 5	1 2 3 4 5	1 2 3 4 5	1 2 3 4 5	1 2 3 4 5	1 2 3 4 5	1 2 3 4 5	1 2 3 4 5	1 2 3 4 5
		1 2 3 4	1 2 3 4	1 2 3 4	1 2 3 4	1 2 3 4	1 2 3 4	1 2 3 4	1 2 3 4	1 2 3 4			1 2 3 4	1 2 3 4	1 2 3 4	1 2 3 4	1 2 3 4	1 2 3 4			1 2 3 4 5	1 2 3 4 5	1 2 3 4 5	1 2 3 4 5	1 2 3 4 5	1 2 3 4 5	1 2 3 4 5	1 2 3 4 5	1 2 3 4 5
		1 2 3 4	1 2 3 4	1 2 3 4	1 2 3 4	1 2 3 4	1 2 3 4	1 2 3 4	1 2 3 4	1 2 3 4			1 2 3 4	1 2 3 4	1 2 3 4	1 2 3 4	1 2 3 4	1 2 3 4			1 2 3 4 5	1 2 3 4 5	1 2 3 4 5	1 2 3 4 5	1 2 3 4 5	1 2 3 4 5	1 2 3 4 5	1 2 3 4 5	1 2 3 4 5
		1 2 3 4	1 2 3 4	1 2 3 4	1 2 3 4	1 2 3 4	1 2 3 4	1 2 3 4	1 2 3 4	1 2 3 4			1 2 3 4	1 2 3 4	1 2 3 4	1 2 3 4	1 2 3 4	1 2 3 4			1 2 3 4 5	1 2 3 4 5	1 2 3 4 5	1 2 3 4 5	1 2 3 4 5	1 2 3 4 5	1 2 3 4 5	1 2 3 4 5	1 2 3 4 5
		1 2 3 4	1 2 3 4	1 2 3 4	1 2 3 4	1 2 3 4	1 2 3 4	1 2 3 4	1 2 3 4	1 2 3 4			1 2 3 4	1 2 3 4	1 2 3 4	1 2 3 4	1 2 3 4	1 2 3 4			1 2 3 4 5	1 2 3 4 5	1 2 3 4 5	1 2 3 4 5	1 2 3 4 5	1 2 3 4 5	1 2 3 4 5	1 2 3 4 5	1 2 3 4 5
		1 2 3 4	1 2 3 4	1 2 3 4	1 2 3 4	1 2 3 4	1 2 3 4	1 2 3 4	1 2 3 4	1 2 3 4			1 2 3 4	1 2 3 4	1 2 3 4	1 2 3 4	1 2 3 4	1 2 3 4			1 2 3 4 5	1 2 3 4 5	1 2 3 4 5	1 2 3 4 5	1 2 3 4 5	1 2 3 4 5	1 2 3 4 5	1 2 3 4 5	1 2 3 4 5
		1 2 3 4	1 2 3 4	1 2 3 4	1 2 3 4	1 2 3 4	1 2 3 4	1 2 3 4	1 2 3 4	1 2 3 4			1 2 3 4	1 2 3 4	1 2 3 4	1 2 3 4	1 2 3 4	1 2 3 4			1 2 3 4 5	1 2 3 4 5	1 2 3 4 5	1 2 3 4 5	1 2 3 4 5	1 2 3 4 5	1 2 3 4 5	1 2 3 4 5	1 2 3 4 5
	Each category is scored: 1=never; 2=sometimes; 3=almost always; 4=always											Each category is scored:								Note: Scores were expressed on a scale from 1 to 5, where 1 = minimum and 5 = maximum. BCS: from 1 (severe undernutrition) to 5 (obesity).
												Legend (1): 1 = total refusal; 2 = partial acceptance; 3 = acceptance; 4 = appreciation								(*) No threatening reaction to a loud voice level, no threatening reaction to sudden and abrupt movements
	Observation Sheet 2: INTERACTION WITH THE ANIMAL and ANIMAL CARE											Legend (2): 1 = never; 2 = 1–2 times per day; 3 = 3 times per day; 4 = more than 3 times per day								(**) Observations aimed at body movements (e.g .legs, tail)
	Date: ….......................................................			Type of intervention: ...............................................................................								Legend (3): 1 = refusal; 2 = 2 types; 3 = 3 types; 4 = more than 3 types
	Observer: ….................................................
	Therapy caw: ….................................................
	Intervention coordinator:…......................................................					Animal co-handler:…......................................................
	Start time of observation: …...............................................					End time of observation: …........................................
	Location …...................................................
	Main Categories	Interaction with the animal: He/She …					Animal care: He/She …
	Name of partecipant	Maintains eye contact	Seeks tactile contact	Is annoyed by contact with the animal	Accepts the animal's approach	Plays with it	Brushes it	Feeds it	Strokes/pets it	Is interested in knowing how the animal is doing
		1 2 3 4	1 2 3 4	1 2 3 4	1 2 3 4	1 2 3 4	1 2 3 4	1 2 3 4	1 2 3 4	1 2 3 4
		1 2 3 4	1 2 3 4	1 2 3 4	1 2 3 4	1 2 3 4	1 2 3 4	1 2 3 4	1 2 3 4	1 2 3 4
		1 2 3 4	1 2 3 4	1 2 3 4	1 2 3 4	1 2 3 4	1 2 3 4	1 2 3 4	1 2 3 4	1 2 3 4
		1 2 3 4	1 2 3 4	1 2 3 4	1 2 3 4	1 2 3 4	1 2 3 4	1 2 3 4	1 2 3 4	1 2 3 4
		1 2 3 4	1 2 3 4	1 2 3 4	1 2 3 4	1 2 3 4	1 2 3 4	1 2 3 4	1 2 3 4	1 2 3 4
		1 2 3 4	1 2 3 4	1 2 3 4	1 2 3 4	1 2 3 4	1 2 3 4	1 2 3 4	1 2 3 4	1 2 3 4
		1 2 3 4	1 2 3 4	1 2 3 4	1 2 3 4	1 2 3 4	1 2 3 4	1 2 3 4	1 2 3 4	1 2 3 4
		1 2 3 4	1 2 3 4	1 2 3 4	1 2 3 4	1 2 3 4	1 2 3 4	1 2 3 4	1 2 3 4	1 2 3 4
	Each category is scored: 1=never; 2=sometimes; 3=almost always; 4=always
	Observation Sheet 3: PSYCHOLOGICAL SYMPTOMATOLOGY AND SELF-ESTEEM
	Date: ….......................................................			Type of intervention: ...............................................................................
	Observer: ….................................................
	Therapy caw: ….................................................
	Intervention coordinator:…......................................................					Animal co-handler:…......................................................
	Start time of observation: …...............................................					End time of observation: …........................................
	Location …...................................................
	Main Categories	Psychological symptomatology				Self-esteem: He/She …
	Name of partecipant	Anxiety	Phobias	Depressed mood	Obsessive behaviors	Easily follows proposed actions	Feels inadequate and insecure	Feels rewarded and capable	Is passive and indifferent	Is active and proactive
		1 2 3 4	1 2 3 4	1 2 3 4	1 2 3 4	1 2 3 4	1 2 3 4	1 2 3 4	1 2 3 4	1 2 3 4
		1 2 3 4	1 2 3 4	1 2 3 4	1 2 3 4	1 2 3 4	1 2 3 4	1 2 3 4	1 2 3 4	1 2 3 4
		1 2 3 4	1 2 3 4	1 2 3 4	1 2 3 4	1 2 3 4	1 2 3 4	1 2 3 4	1 2 3 4	1 2 3 4
		1 2 3 4	1 2 3 4	1 2 3 4	1 2 3 4	1 2 3 4	1 2 3 4	1 2 3 4	1 2 3 4	1 2 3 4
		1 2 3 4	1 2 3 4	1 2 3 4	1 2 3 4	1 2 3 4	1 2 3 4	1 2 3 4	1 2 3 4	1 2 3 4
		1 2 3 4	1 2 3 4	1 2 3 4	1 2 3 4	1 2 3 4	1 2 3 4	1 2 3 4	1 2 3 4	1 2 3 4
		1 2 3 4	1 2 3 4	1 2 3 4	1 2 3 4	1 2 3 4	1 2 3 4	1 2 3 4	1 2 3 4	1 2 3 4
		1 2 3 4	1 2 3 4	1 2 3 4	1 2 3 4	1 2 3 4	1 2 3 4	1 2 3 4	1 2 3 4	1 2 3 4
	Each category is scored: 1=never; 2=sometimes; 3=almost always; 4=always
